# Supplementary material for: Mef2c- and Nkx2-5-Divergent Transcriptional Regulation of Chick WT1_76127 and Mouse Gm14014 lncRNAs and Their Implication in Epicardial Cell Migration
Source: Int J Mol Sci. 2024 Nov 30;25(23):12904. doi: 10.3390/ijms252312904 (PMC11640978; doi:10.3390/ijms252312904)
Supplement: Supplementary file 1 [file ijms-25-12904-s001.zip]

Archive with 3 entries (3 files):
- Supplementary Figures and Tables legends.pdf
- Supp_Figures.pdf
- Supp_Tables.pdf
